# Supplementary material for: Discovery of levodopa-induced dyskinesia-associated genes using genomic studies in patients and Drosophila behavioral analyses
Source: Commun Biol. 2022 Aug 25;5:872. doi: 10.1038/s42003-022-03830-x (PMC9411113; doi:10.1038/s42003-022-03830-x)
Supplement: Supplementary file 4 — Supplementary Data 1 [file 42003_2022_3830_MOESM4_ESM.xlsx]

## Sheet: Fig.1f
	Speed
L-dopa (mM)	0	10	100	1000
Set 1	9.0964	4.272	2.7319	0.9685
Set 2	8.7777	2.9164	1.9897	1.5086
Set 3	8.0233	3.5185	2.3828	1.3312
Set 4	7.6742	4.8886	3.0423	0.9878
Set 5	9.3872	3.2972	2.4535	0.7692
Set 6	10.3918	3.5385	2.5401	2.0131

## Sheet: Fig.1g
	Yawing
L-dopa (mM)	0	10	100	1000
Set 1	0.4566	1.1855	1.1982	1.7131
Set 2	0.5242	1.016	1.4162	1.5765
Set 3	0.3563	1.1731	1.3659	1.4653
Set 4	0.5124	1.1894	1.349	1.3917
Set 5	0.461	1.3098	1.5089	1.6098
Set 6	0.5021	1.1548	1.2876	1.5233

## Sheet: Fig.1h
	Freezing ratio
L-dopa (mM)	0	10	100	1000
Set 1	0.087	0.1585	0.2137	0.283
Set 2	0.0687	0.1951	0.2101	0.3006
Set 3	0.1031	0.1876	0.2484	0.2506
Set 4	0.0893	0.1935	0.252	0.3492
Set 5	0.0521	0.1702	0.3063	0.3369
Set 6	0.074	0.211	0.2461	0.3081

## Sheet: Fig.2b
Control			L-DOPA
Frame	Speed		Frame	Speed
1	8.67011		1	5.74
2	9.25981		2	2.9318
3	11.5991		3	3.52428
4	10.5949		4	3.42654
5	6.95711		5	3.23
6	10.0991		6	3.10083
7	8.17538		7	1.03
8	10.8468		8	0.353252
9	8.42802		9	0.209
10	9.80903		10	0.0793534
11	11.674		11	0.231072
12	12.0328		12	0.93182
13	12.4627		13	0.356546
14	12.4675		14	0.103938
15	7.57408		15	0.6
16	10.6405		16	0.424
17	14.2964		17	0.195
18	8.32036		18	0.0616347
19	8.63863		19	1.59
20	7.84697		20	0.768234
21	8.61391		21	0.537962
22	6.94685		22	0.23876
23	8.22399		23	0.239
24	9.65926		24	2.41455
25	11.4968		25	0.675163
26	12.426		26	0.414
27	12.6128		27	0.56362
28	11.833		28	0.262555
29	8.48352		29	1.05598
30	6.80712		30	0.584
31	10.2683		31	0.5
32	7.74864		32	0.411
33	10.7939		33	0.792399
34	7.21213		34	0.439
35	8.73218		35	0.554613
36	9.57067		36	0.229
37	10.4117		37	0.225
38	10.1501		38	1.09313
39	13.6544		39	0.296397
40	12.3265		40	0.434216
41	13.0284		41	0.168777
42	12.9771		42	0.455
43	13.8449		43	0.173815
44	13.373		44	2.29967
45	13.0814		45	17.6
46	13.3192		46	3.19
47	14.0575		47	4.51114
48	6.40723		48	6.65157
49	6.43864		49	7.47
50	10.2787		50	19.9
51	8.02288		51	4.69719
52	7.93096		52	1.98
53	9.80976		53	7.36764
54	10.3666		54	5.33
55	12.1		55	1.02651
56	13.1165		56	1.5432
57	11.8042		57	0.673
58	11.4863		58	9.53464
59	13.7628		59	4.83237
60	13.5932		60	1.26705
61	13.7462		61	1.77565
62	15.6715		62	1.34594
63	13.8995		63	0.796234
64	9.79725		64	4.26
65	9.95412		65	5.72
66	10.869		66	16.9855
67	8.65957		67	11.3
68	8.26928		68	8.67303
69	9.17578		69	1.55375
70	9.47654		70	1.13
71	10.2564		71	1.34572
72	12.9206		72	2.02991
73	10.1952		73	2.31
74	13.3004		74	6.46455
75	12.9052		75	3.58548
76	13.0739		76	5.03954
77	12.899		77	5.7563
78	10.7332		78	4.46105
79	7.8481		79	6.92
80	8.84109		80	6.28
81	9.83154		81	2.83
82	9.41098		82	3.26676
83	9.41983		83	3.20737
84	9.65801		84	2.49
85	11.2438		85	3.54
86	11.0143		86	4.5
87	13.072		87	6.52376
88	13.2215		88	8.91074
89	14.4272		89	6.28
90	12.066		90	7.04505
91	7.40037		91	7.75662
92	6.7433		92	6.76131
93	10.6328		93	4.99841
94	13.8314		94	5.31
95	11.0921		95	4.75146
96	11.153		96	3.35
97	8.32298		97	3.65
98	10.0483		98	1.70006
99	11.1934		99	2.77
100	12.4189		100	1
101	12.1061		101	4.07
102	12.6268		102	3.58566
103	5.25124		103	2.81
104	7.85307		104	3.24
105	11.8		105	5.86733
106	8.70367		106	4.81
107	7.2382		107	6.76
108	8.59787		108	4.08877
109	9.22804		109	4.31904
110	9.79121		110	6.54443
111	10.1844		111	5.04492
112	12.2068		112	5.4329
113	10.3386		113	7.36332
114	12.9487		114	5.05969
115	12.5951		115	6.14556
116	12.1069		116	7.26211
117	12.421		117	5.87
118	9.53187		118	5.19711
119	6.08014		119	7.45982
120	8.38959		120	7.9629
121	10.4899		121	7.41
122	11.1416		122	6.62269
123	8.84561		123	5.67
124	10.9476		124	6.32
125	11.3096		125	8.05785
126	11.2285		126	8.66
127	11.3682		127	6.78163
128	15.1879		128	3.00195
129	11.3019		129	6.38
130	11.8039		130	6.03
131	12.9255		131	3.65
132	14.6892		132	3.64
133	13.2342		133	6.53
134	10.6119		134	6.92457
135	5.40299		135	6.21
136	12.8825		136	6.59
137	5.75674		137	7.00222
138	5.04828		138	7.07
139	3.54509		139	6.61
140	5.72219		140	2.26843
141	7.43255		141	1.08
142	7.6288		142	4.91636
143	9.66787		143	4.27
144	13.6578		144	7.14204
145	12.7038		145	3.18889
146	13.3634		146	2.66143
147	13.6831		147	2.12
148	12.459		148	1.24
149	15.1676		149	0.999894
150	12.1553		150	2.74
151	14.2955		151	1.08509
152	14.1082		152	3.57839
153	15.1658		153	3.43
154	12.0103		154	1.60201
155	7.83083		155	3.2
156	2.78695		156	3.43
157	2.64299		157	2.14
158	0.02361		158	4.65995
159	3.89739		159	1.0171
160	9.02164		160	0.165
161	9.37073		161	2.71017
162	12.0452		162	4.13213
163	13.7018		163	4.00984
164	13.4035		164	4.72817
165	15.5631		165	5.22124
166	13.6609		166	5.01672
167	14.8249		167	4.93
168	14.5293		168	6.51254
169	12.7012		169	6.27
170	14.5132		170	7.06644
171	14.82		171	6.87
172	11.5889		172	5.94308
173	13.3842		173	5.9
174	10.1831		174	7.00187
175	9.88594		175	6.05443
176	15.2937		176	4.27049
177	7.15703		177	3.7839
178	3.7693		178	1.81346
179	0.533238		179	1.66371
180	5.62269		180	3.32
181	9.38134		181	4.48
182	8.28383		182	3.03226
183	11.024		183	2.5
184	10.9935		184	3.48
185	13.3411		185	3.74
186	11.9815		186	2.52677
187	13.157		187	0.982
188	11.6423		188	1.27
189	12.2912		189	0.135
190	12.1759		190	0.14622
191	12.4035		191	0.209079
192	11.1635		192	0.604
193	8.5345		193	0.161
194	6.05636		194	0.351444
195	6.83018		195	0.105
196	9.55997		196	0.127
197	5.04168		197	0.181174
198	6.73066		198	0.255504
199	5.24629		199	2.11098
200	6.46684		200	1.89
201	9.50437		201	0.534
202	11.0882		202	2.12
203	9.33361		203	3.38841
204	9.61934		204	5.13177
205	11.623		205	6.11
206	11.494		206	6.56861
207	13.3961		207	7.71648
208	11.7897		208	8.32566
209	12.8345		209	8.53
210	10.32		210	5.16068
211	13.2421		211	4.45916
212	14.3056		212	3.38806
213	12.0686		213	0.116683
214	11.1223		214	0.137
215	10.6599		215	0.157
216	11.3561		216	0.17197
217	9.89592		217	0.412
218	13.9924		218	0.0939173
219	12.7706		219	0.590161
220	9.50607		220	0.403
221	6.8087		221	0.226336
222	6.90514		222	2.54777
223	8.45484		223	1.57864
224	8.93113		224	0.678014
225	10.5787		225	0.527649
226	9.54273		226	2.17583
227	10.9979		227	4.27
228	13.1606		228	2.23
229	11.1696		229	2.96
230	12.5589		230	1.82
231	12.1908		231	2.12
232	12.8326		232	4.47
233	11.8462		233	4.91
234	10.8118		234	3.87
235	9.76342		235	3.69699
236	11.7627		236	1.94675
237	12.2452		237	1.33876
238	13.1322		238	3.58303
239	14.6791		239	1.66
240	15.7481		240	4.86
241	16.2187		241	2.56752
242	15.9882		242	2.97443
243	16.6768		243	1.92
244	14.9643		244	0.213
245	14.3742		245	1.33162
246	14.9284		246	0.453
247	13.9473		247	7.3015
248	15.0873		248	22.4642
249	13.9803		249	4.24
250	10.2668		250	12.2
251	10.9436		251	3.76055
252	11.9338		252	5.47
253	11.8638		253	2.72
254	7.56302		254	14
255	10.2266		255	1.56308
256	10.3965		256	2.67526
257	12.8503		257	9.3745
258	13.0137		258	7.13468
259	12.2229		259	1.95
260	14.0105		260	1.8
261	13.9022		261	4.19
262	7.14272		262	0.432694
263	11.404		263	5.85741
264	10.9194		264	2.63
265	9.00993		265	2.1
266	8.36309		266	3.98064
267	10.2057		267	5.5
268	8.45527		268	4.54369
269	10.7185		269	2.31948
270	13.2018		270	2.19463
271	15.8721		271	1.80476
272	15.3085		272	6.06325
273	11.1879		273	11.9209
274	11.6485		274	12.8055
275	12.0571		275	7.13
276	11.5107		276	4.77501
277	13.0471		277	1.53636
278	10.9791		278	0.983
279	9.59586		279	2.44
280	11.5782		280	1.82512
281	6.12166		281	3.18961
282	3.84116		282	3.06896
283	0.809928		283	4.22
284	5.47392		284	3.32663
285	7.93186		285	4.80883
286	9.69139		286	2.40088
287	10.0854		287	0.796987
288	11.0426		288	1.06643
289	8.7412		289	2.92
290	8.11421		290	0.290484
291	5.44022		291	0.479
292	6.66955		292	1.25298
293	9.08884		293	2.40792
294	14.3234		294	2.61
295	11.5405		295	5.05128
296	10.1594		296	5.02
297	13.884		297	4.06819
298	11.6781		298	4.85404
299	13.5932		299	5.41956
300	8.67519		300	5.47
301	11.9591		301	5.5
302	10.151		302	4.93
303	12.5085		303	4.66577
304	8.62117		304	3.65
305	8.07403		305	2.26566
306	10.2599		306	2.29
307	9.80982		307	2.04
308	10.4516		308	2.66
309	8.75545		309	3.17607
310	9.97474		310	1.68
311	10.2593		311	3.66
312	7.65229		312	2.69715
313	8.58832		313	1.73
314	7.15786		314	1.07
315	6.55968		315	0.909
316	7.8041		316	0.649028
317	6.84434		317	0.431
318	9.03753		318	0.50366
319	9.40878		319	0.102
320	10.7843		320	0.355328
321	11.2987		321	0.116
322	12.2184		322	0.419496
323	13.3964		323	0.292954
324	9.69845		324	0.402665
325	12.9918		325	1.13747
326	10.2027		326	1.24
327	8.18861		327	0.903
328	6.5451		328	2.00715
329	9.05121		329	0.490049
330	8.10322		330	0.223
331	8.88264		331	0.282
332	9.37373		332	0.310944
333	11.7865		333	0.104
334	12.2125		334	1.80679
335	11.4787		335	49.927
336	11.0122		336	8.84235
337	11.1658		337	2.74
338	9.37407		338	7.15058
339	9.3998		339	7.35806
340	8.69298		340	2.21
341	9.14043		341	16.2589
342	9.42349		342	3.46904
343	10.408		343	3.15
344	10.9359		344	0.148
345	11.6974		345	2.73
346	11.7019		346	2.24205
347	11.1038		347	4.19222
348	11.6974		348	4.33399
349	11.6286		349	5.01
350	0.720505		350	1.21778
351	1.95655		351	0.372023
352	0.669275		352	1.06
353	0.527153		353	2.81
354	5.06491		354	5.55
355	6.89992		355	6.32477
356	9.53585		356	1.87126
357	7.67516		357	2.10807
358	10.2889		358	2.09
359	8.60502		359	5.28
360	8.38082		360	6.25
361	9.34246		361	6.34
362	6.96855		362	1.23863
363	6.10171		363	4.8155
364	4.07375		364	6.17158
365	3.04119		365	4.38607
366	1.35376		366	13.5586
367	4.29886		367	4.7635
368	7.5514		368	10.5
369	3.53486		369	3.16
370	8.10046		370	0.635885
371	4.55367		371	3.08184
372	9.86858		372	2.95685
373	8.52494		373	1.88
374	8.68727		374	2.16
375	7.69267		375	7.66339
376	5.85076		376	2.8085
377	7.61791		377	8.13288
378	9.30435		378	0.749076
379	6.02916		379	1.58193
380	8.00397		380	3.47
381	10.1173		381	5.96753
382	9.37224		382	3.20704
383	9.66876		383	7.02877
384	12.2486		384	4.11254
385	8.35374		385	12.0648
386	6.58568		386	8.61
387	7.09687		387	4.21
388	6.29578		388	3.2
389	4.1794		389	4.29896
390	2.58553		390	11.9137
391	2.67359		391	6.34247
392	3.13369		392	4.21365
393	7.79585		393	3.38
394	9.07466		394	1.68
395	8.88234		395	1.94344
396	7.84544		396	0.775149
397	9.72267		397	1.34947
398	11.0488		398	1.08
399	9.27553		399	1.41743
400	8.27004		400	2.788
401	9.15034		401	3.01847
402	8.26072		402	4.25
403	11.2602		403	5.53977
404	5.92255		404	6.01221
405	6.70526		405	5.2
406	10.0321		406	6.84714
407	6.45869		407	6.9478
408	10.2321		408	6.3
409	10.2112		409	4.83227
410	10.3357		410	3.69077
411	10.5885		411	4.39693
412	9.49491		412	4.43693
413	10.9041		413	5.76619
414	9.29572		414	5.75098
415	4.27481		415	4.95
416	2.83987		416	4.94553
417	4.47474		417	3.97172
418	5.57444		418	4.47732
419	6.27001		419	4.31
420	7.20622		420	3.19
421	9.95242		421	3.48782
422	9.03138		422	3.96407
423	8.42903		423	3.59699
424	10.0534		424	3.45
425	10.9214		425	3.03928
426	11.8284		426	0.183345
427	11.1282		427	0.213069
428	10.3298		428	0.0864
429	11.0681		429	0.452414
430	10.2694		430	0.331
431	9.50325		431	0.146831
432	9.38472		432	1.27
433	7.93955		433	1.91
434	7.38866		434	1.66657
435	5.4215		435	4.03534
436	7.57379		436	2.69
437	8.41283		437	4.21
438	8.14972		438	2.75672
439	10.3621		439	4.35091
440	8.31929		440	6.39099
441	11.1398		441	4.8705
442	10.1473		442	6.59
443	8.00359		443	5.63586
444	8.9208		444	4.81285
445	8.43958		445	4.63434
446	7.8963		446	5.03109
447	7.24809		447	4.1761
448	8.00219		448	3.17125
449	8.85374		449	1.76
450	10.0512		450	2.59
451	10.7083		451	1.05941
452	11.6391		452	0.318
453	11.6532		453	0.287109
454	10.2078		454	0.26
455	9.66252		455	0.378536
456	7.90329		456	0.316
457	11.2793		457	0.0755
458	11.2396		458	1.35542
459	9.2396		459	1.55554
460	8.72086		460	2.21669
461	6.63299		461	2.30556
462	5.507		462	2.89159
463	7.91956		463	3.15262
464	9.5926		464	6.27
465	8.89119		465	6.92
466	8.87972		466	4.89
467	9.01716		467	5.96318
468	10.4003		468	8.29427
469	8.07056		469	9.32973
470	9.55735		470	6.23
471	8.69305		471	7.88111
472	9.21165		472	9.01162
473	10.931		473	8.23281
474	10.2037		474	7.8
475	10.1166		475	4.38
476	10.3707		476	6.71667
477	10.9459		477	2.26738
478	9.9943		478	4.34327
479	9.52746		479	3.96
480	11.4118		480	1.99773
481	11.5002		481	0.724659
482	9.43949		482	0.699178
483	9.02699		483	0.551
484	4.25189		484	0.243519
485	6.5183		485	0.34
486	6.19514		486	0.313
487	5.69658		487	0.360269
488	7.10428		488	0.680991
489	7.35052		489	0.547945
490	7.23996		490	1.04496
491	8.28808		491	0.760695
492	7.83042		492	0.302386
493	6.84685		493	0.711763
494	9.63667		494	1.08
495	6.70037		495	3.41819
496	8.00251		496	4.9157
497	6.15094		497	4.05
498	6.53599		498	5.91287
499	8.25779		499	7.33586
500	9.60108		500	3.85581
501	9.01325		501	4.65737
502	6.60421		502	6.34
503	7.84842		503	6.75862
504	10.0819		504	7.9374
505	7.91066		505	8.01373
506	6.95808		506	8.59712
507	8.11948		507	9.23733
508	6.28296		508	8.79
509	8.28721		509	8.99934
510	5.77374		510	9.57076
511	7.51637		511	7.94
512	8.64591		512	9.14399
513	7.96021		513	7.67
514	6.71491		514	3.73
515	7.69716		515	5.97032
516	7.44969		516	5.77377
517	9.7417		517	4.12
518	8.88021		518	3.55
519	7.22445		519	5.99
520	10.5212		520	7.253
521	8.57666		521	4.75482
522	11.4208		522	4.47
523	9.30291		523	5.51974
524	8.50157		524	4.44776
525	10.3933		525	5.37067
526	6.72397		526	6.27
527	9.56606		527	4.79189
528	6.81289		528	4.97386
529	6.98501		529	5.33
530	8.94407		530	3.35691
531	8.15842		531	3.77
532	9.72219		532	4.50426
533	9.68199		533	6.75
534	10.1739		534	5.62674
535	12.3618		535	4.02
536	10.5963		536	7.67
537	11.1342		537	5.05
538	11.2686		538	6.77
539	12.2173		539	7.7121
540	12.5559		540	6.87
541	12.1454		541	7.0987
542	10.41		542	4.89
543	11.7402		543	2.72
544	11.6057		544	5.21
545	13.0036		545	6.49231
546	11.4775		546	7.19179
547	11.1601		547	8.01856
548	12.7615		548	7.77613
549	11.235		549	5.72864
550	6.71904		550	6.9644
551	2.69801		551	6.73709
552	6.06482		552	2.58
553	7.99781		553	3.14696
554	8.84858		554	5.7826
555	11.2099		555	4.23
556	9.14489		556	6.16561
557	9.33764		557	7.10819
558	10.8246		558	6.48
559	10.8314		559	7.87904
560	10.7002		560	7.69188
561	8.06496		561	7.34
562	12.8476		562	7.16
563	8.83474		563	3.83078
564	9.47504		564	2.85711
565	6.59013		565	2.81206
566	10.3048		566	3.13892
567	9.87741		567	3.23
568	9.12218		568	3.07
569	9.31026		569	5.38
570	11.3999		570	4.69
571	10.671		571	5.33069
572	11.4728		572	5.81431
573	12.1474		573	6.04
574	12.1267		574	6.78993
575	10.5975		575	8.37417
576	11.6269		576	8.49392
577	10.4455		577	8.79
578	10.3592		578	7.63786
579	10.6512		579	8.27
580	10.2198		580	7.215
581	11.0249		581	3.54
582	10.0909		582	4.7298
583	6.2217		583	1.87448
584	10.1154		584	3.77
585	8.48415		585	0.548632
586	8.68032		586	0.765429
587	9.66509		587	3.14
588	8.46454		588	3.83411
589	9.26852		589	4.67
590	9.55107		590	2.47
591	11.0672		591	4.44
592	9.73268		592	2.8
593	9.06292		593	3.36
594	11.5837		594	2.50969
595	9.92974		595	4.81
596	10.9115		596	3.43218
597	9.82925		597	4.77
598	11.4466		598	4.57
599	12.47		599	6.03013
600	11.1558		600	6.36
601	12.0174		601	7.31496
602	12.2289		602	7.77765
603	12.206		603	6.41
604	11.1969		604	7.11195
605	8.13315		605	5.9676
606	9.44951		606	4.36
607	9.33843		607	2.17476
608	9.91592		608	2.73856
609	8.79272		609	0.606822
610	9.35537		610	0.10081
611	7.54388		611	0.0564605
612	6.28775		612	0.24
613	8.18359		613	0.239
614	8.31544		614	0.61991
615	6.58105		615	0.685632
616	7.47657		616	0.985
617	6.94188		617	2.47
618	7.4521		618	1.93275
619	8.92312		619	1.88
620	10.6387		620	0.884456
621	10.6903		621	0.961532
622	10.4199		622	0.406063
623	11.5003		623	0.409
624	11.5924		624	0.143449
625	9.68784		625	0.528563
626	11.4892		626	0.193
627	10.9925		627	0.171566
628	9.18627		628	0.573397
629	11.1773		629	0.575185
630	9.09301		630	0.218354
631	9.64507		631	0.856
632	7.92059		632	2.04656
633	9.02808		633	1.90063
634	8.89334		634	3.95188
635	8.91693		635	4.79443
636	10.4099		636	4.2024
637	9.74997		637	5.81479
638	11.3707		638	8.34
639	10.7584		639	7.86731
640	12.3718		640	6.98
641	12.2001		641	6.16
642	13.3189		642	6.29
643	11.605		643	4.28684
644	12.6226		644	2.66085
645	10.1876		645	1.17
646	10.7961		646	0.499119
647	9.46117		647	0.570945
648	7.81779		648	0.423
649	9.89274		649	0.346371
650	7.65214		650	0.504354
651	7.73529		651	0.129777
652	8.18298		652	0.107
653	7.17893		653	0.203471
654	5.08601		654	0.539432
655	6.50777		655	0.113
656	8.88002		656	1.2
657	11.8083		657	1.06
658	9.75836		658	0.493755
659	11.6009		659	0.931484
660	12.1424		660	1.2
661	11.9133		661	0.892779
662	12.4501		662	1.17
663	13.3867		663	1.43
664	15.165		664	1.4
665	12.4009		665	2.76
666	11.8228		666	0.466
667	12.4781		667	3.45557
668	13.1305		668	6.20755
669	10.9804		669	4.71815
670	9.83177		670	5.99
671	11.0173		671	5.71343
672	9.99291		672	2.23369
673	8.49535		673	3.76477
674	9.82808		674	4.9845
675	10.4562		675	7.05976
676	10.2033		676	8.76721
677	9.96532		677	7.96363
678	7.70399		678	7.76
679	5.17411		679	3.0709
680	0.38769		680	0.467392
681	4.40261		681	0.50644
682	6.15942		682	0.0736
683	4.04488		683	0.553
684	7.61369		684	0.159
685	8.27684		685	0.212011
686	8.70885		686	0.101964
687	7.90096		687	0.169894
688	9.96103		688	0.154674
689	10.4473		689	0.321713
690	10.1328		690	0.138485
691	11.2123		691	0.23
692	10.4531		692	0.0823
693	10.6199		693	0.86
694	11.7509		694	0.244
695	10.6476		695	0.85228
696	11.0968		696	1.34
697	10.2571		697	0.345
698	11.6377		698	0.182435
699	10.3543		699	0.43
700	10.2177		700	0.0688
701	10.9238		701	0.176
702	10.0145		702	0.472796
703	9.30914		703	0.422861
704	10.1867		704	0.321
705	10.1365		705	0.263731
706	9.44071		706	0.301347
707	9.84416		707	0.0696432
708	9.50825		708	0.16055
709	10.2061		709	0.309
710	10.7356		710	0.423073
711	11.1981		711	0.197
712	10.8728		712	0.283836
713	10.2837		713	0.385338
714	10.536		714	0.366
715	10.6811		715	0.159895
716	10.1905		716	0.239
717	9.36821		717	0.748
718	10.4262		718	1.38586
719	10.4761		719	1.3198
720	9.52956		720	3.33
721	8.1005		721	5.12
722	8.11068		722	4.95522
723	8.4294		723	6.46897
724	9.52489		724	7.55825
725	8.1991		725	4.67247
726	10.2159		726	2.89242
727	9.43248		727	0.912004
728	8.81337		728	0.788677
729	9.67832		729	0.630629
730	7.62002		730	0.544
731	10.324		731	0.997
732	10.881		732	0.731
733	8.41806		733	0.943
734	8.26916		734	0.504
735	8.70698		735	0.0917057
736	8.26333		736	0.154
737	7.13204		737	0.107521
738	10.6056		738	0.350015
739	9.8109		739	0.188202
740	10.0956		740	0.740271
741	8.1926		741	0.742388
742	9.90862		742	0.0956
743	9.14587		743	0.283206
744	7.54366		744	0.301
745	7.99038		745	0.432
746	9.30808		746	0.561
747	8.80806		747	0.916
748	9.6046		748	0.229569
749	9.00403		749	0.517
750	9.64606		750	0.264
751	8.79071		751	0.0863018
752	9.63768		752	0.349132
753	10.9561		753	0.399
754	9.83145		754	0.197
755	8.44268		755	0.282308
756	8.21068		756	0.303
757	7.89459		757	0.090366
758	7.96207		758	0.16219
759	7.36666		759	0.105731
760	10.1353		760	0.268015
761	7.53376		761	0.549
762	8.10285		762	1.15
763	6.77952		763	0.756
764	7.82386		764	0.365189
765	8.92305		765	0.353635
766	10.4531		766	0.428859
767	9.3173		767	0.42092
768	9.77815		768	0.355599
769	6.75591		769	0.0764238
770	4.19775		770	0.738
771	2.09686		771	0.109
772	2.46224		772	0.172053
773	3.78424		773	0.103
774	5.69813		774	0.124234
775	4.73934		775	0.369
776	6.7579		776	0.38
777	8.06173		777	0.32168
778	7.25856		778	0.661
779	7.85942		779	0.878365
780	9.20902		780	0.287
781	9.55952		781	0.440155
782	9.71772		782	0.302249
783	9.78389		783	0.439
784	7.46216		784	0.327517
785	8.50972		785	0.428366
786	7.52403		786	0.185428
787	7.60855		787	0.697415
788	10.3346		788	0.469
789	9.11324		789	0.257215
790	8.23734		790	0.248
791	3.57218		791	0.0790301
792	5.4012		792	0.175522
793	5.49803		793	0.562
794	4.80502		794	0.272
795	4.77691		795	0.322605
796	5.91068		796	0.199097
797	4.3223		797	0.513
798	7.26535		798	1.59784
799	5.05755		799	0.115516
800	7.34661		800	0.455
801	6.49984		801	0.128383
802	6.90701		802	0.107
803	8.01856		803	0.0922
804	8.97164		804	0.126
805	8.15296		805	0.305
806	7.93524		806	0.0434318
807	9.01165		807	0.522
808	6.70839		808	0.430692
809	8.76131		809	0.554611
810	6.84901		810	0.141
811	7.73556		811	0.453
812	7.16568		812	0.661941
813	6.10556		813	0.164345
814	7.01272		814	0.843
815	5.69496		815	0.121604
816	7.1831		816	0.274812
817	8.62971		817	0.196721
818	8.00936		818	0.465618
819	8.92996		819	0.223501
820	7.73592		820	1.34053
821	7.23864		821	1.17
822	9.12974		822	1.47925
823	8.04835		823	1.88374
824	8.91731		824	2.46488
825	8.35952		825	2.04796
826	5.11343		826	2.10162
827	6.14495		827	2.29661
828	7.07863		828	1.90626
829	7.29027		829	1.28565
830	8.43487		830	1.66
831	7.64743		831	0.583
832	7.89408		832	0.198166
833	7.55584		833	0.207326
834	9.43821		834	0.208418
835	7.66984		835	0.244008
836	9.4951		836	0.252
837	9.80392		837	0.0759725
838	7.85535		838	0.195893
839	8.43347		839	0.21583
840	5.90766		840	0.117
841	8.37144		841	0.154727
842	6.10816		842	0.253
843	6.34615		843	0.12
844	6.94683		844	0.253
845	8.57927		845	0.113768
846	6.79469		846	0.200066
847	9.52339		847	0.0864321
848	8.82133		848	0.174067
849	7.15797		849	0.300787
850	8.83488		850	0.575
851	7.68163		851	1.05504
852	6.96922		852	0.608
853	7.51959		853	0.887499
854	8.40036		854	0.521553
855	7.26291		855	0.589071
856	9.0956		856	0.242
857	10.0736		857	0.735566
858	8.85459		858	0.0875119
859	7.91551		859	0.513939
860	8.70777		860	0.30172
861	8.37514		861	0.588339
862	7.75672		862	0.267
863	7.33867		863	0.0633
864	8.65194		864	0.567517
865	6.4245		865	0.66
866	6.99576		866	0.166793
867	7.27848		867	0.719
868	8.157		868	0.222
869	8.54608		869	0.22
870	8.97541		870	0.112639
871	9.2111		871	0.456935
872	8.10775		872	0.304269
873	9.16193		873	0.316
874	8.85843		874	0.557
875	10.5049		875	0.854736
876	10.518		876	0.321
877	8.88656		877	1.32178
878	10.3149		878	0.943
879	8.57389		879	0.695403
880	10.1139		880	2.04
881	9.04951		881	2.82
882	6.64666		882	3.26
883	9.22596		883	1.12912
884	8.77963		884	1.60127
885	11.0876		885	1.42562
886	9.77052		886	2.44
887	7.38183		887	3.31
888	7.38985		888	1.50732
889	9.05035		889	3.64198
890	9.81173		890	5.15
891	10.1726		891	5.6
892	10.6877		892	4.73207
893	11.4031		893	6.02
894	13.255		894	4.68
895	11.3453		895	3.8741
896	10.6524		896	6.02
897	10.8917		897	5.03
898	11.5566		898	4.46279
899	10.8917		899	5.83
900	11.5373		900	5.13982
901	11.0671		901	4.3
902	10.1921		902	4.49944
903	9.72827		903	2.41056
904	6.12027		904	2.98
905	7.31896		905	1.54
906	6.13722		906	0.396519
907	7.06065		907	3.92
908	8.10479		908	1.19
909	8.03977		909	2.40232
910	5.01267		910	4.64
911	7.53011		911	4.79194
912	6.24757		912	5.19407
913	7.44392		913	7.27116
914	8.30794		914	7.8
915	10.2567		915	6.7
916	9.05272		916	4.16017
917	9.59202		917	3.65244
918	9.3126		918	5.35325
919	9.12872		919	6.04933
920	9.1297		920	6.64409
921	9.39531		921	7.23868
922	9.46425		922	9.21
923	9.04689		923	6.86128
924	8.49947		924	8.09639
925	10.6921		925	8.07
926	9.81189		926	7.52224
927	7.45917		927	8.46198
928	6.30902		928	5.37
929	7.11197		929	7.54
930	8.4547		930	4.29
931	7.48154		931	5.42122
932	8.27963		932	6.14863
933	9.24379		933	1.86586
934	9.55227		934	1.51
935	9.42302		935	1.76594
936	10.7152		936	2.32568
937	9.04359		937	4.74076
938	7.24527		938	3.46
939	6.46888		939	5.97613
940	9.58151		940	2.89296
941	6.00959		941	4.12783
942	6.83763		942	0.749749
943	8.26366		943	0.633287
944	7.6283		944	1.79863
945	6.775		945	2.12
946	6.67952		946	1.93
947	6.277		947	4.30008
948	5.06954		948	4.63
949	6.31833		949	6.19
950	5.50863		950	5.98
951	3.91531		951	6.12
952	5.44731		952	4.6076
953	7.14696		953	6.78
954	6.5603		954	5.48
955	6.36087		955	4.86875
956	5.50396		956	7.18903
957	7.10672		957	7.32
958	9.03039		958	6.45103
959	8.58128		959	7
960	6.4653		960	6.93002
961	9.21096		961	6.37
962	9.44556		962	1.21
963	10.4482		963	0.479
964	9.39855		964	0.601
965	11.7735		965	3.34
966	10.5314		966	1.51321
967	10.9667		967	2.53255
968	9.95226		968	0.921299
969	10.7188		969	0.301
970	12.6792		970	3.07
971	10.3241		971	0.241262
972	11.1551		972	1.01
973	9.40731		973	1.54
974	8.05371		974	23.1
975	8.47136		975	1.3555
976	9.02215		976	4.27316
977	12.0668		977	10.0685
978	5.76173		978	4.71436
979	2.66419		979	6.89842
980	2.63626		980	11.0317
981	2.5006		981	4.40138
982	6.24879		982	4.28461
983	7.11337		983	7.96424
984	8.55058		984	4.09
985	9.04835		985	2.41485
986	7.59219		986	12.5303
987	8.13355		987	1.96716
988	5.45013		988	13.1651
989	6.19366		989	1.25412
990	5.14244		990	1.04
991	6.19297		991	5.99
992	5.32972		992	3.75
993	6.13325		993	7.31017
994	5.58451		994	6.99338
995	5.44452		995	3.96591
996	7.55949		996	0.515851
997	6.47152		997	0.6
998	8.71189		998	1.68531
999	9.82575		999	10.6
1000	8.25599		1000	5
1001	10.8321		1001	1.28

## Sheet: Fig.2c
Control			L-DOPA
Frame	Speed		Frame	Speed
-10	11.8462		-10	1.13747
-9	10.8118		-9	1.24
-8	9.76342		-8	0.903
-7	11.7627		-7	2.00715
-6	12.2452		-6	0.490049
-5	13.1322		-5	0.223
-4	14.6791		-4	0.282
-3	15.7481		-3	0.310944
-2	16.2187		-2	0.104
-1	15.9882		-1	1.80679
0	16.6768		0	49.927
1	14.9643		1	8.84235
2	14.3742		2	2.74
3	14.9284		3	7.15058
4	13.9473		4	7.35806
5	15.0873		5	2.21
6	13.9803		6	16.2589
7	10.2668		7	3.46904
8	10.9436		8	3.15
9	11.9338		9	0.148
10	11.8638		10	2.73
Mean	13.3887		Mean	5.35659

## Sheet: Fig.2d
AIM score modeling
Frame	Speed
-5	5.99602
-4	6.2796
-3	7.47891
-2	5.75183
-1	5.65995
0	19.7478
1	5.09086
2	7.31788
3	5.842
4	4.5166
5	6.2193
Mean	7.2637

## Sheet: Fig2e
	Aim score
L-dopa (mM)	0	10	100	1000
Set 1	0	2	4	6
Set 2	0	3	4	7
Set 3	0	2	3	5
Set 4	0	4	5	8
Set 5	0	3	4	6
Set 6	0	3	5	9
Set 7	0	1	5	6
Set 8	0	3	6	8
Set 9	0	5	3	8
Set 10	0	2	6	7

## Sheet: Fig2f
	AIM Score
Day	0	1	4	7
Set 1	0	1	2	4
Set 2	0	2	3	6
Set 3	0	1	2	3
Set 4	0	0	4	5
Set 5	0	1	3	4
Set 6	0	1	3	5
Set 7	0	2	1	5
Set 8	0	1	3	6
Set 9	0	1	4	3
Set 10	0	0	2	4
Set 11	0	1	3	3
Set 12	0	0	2	4

## Sheet: Fig.3c
Speed	PINK1_RV								PINK1_B9
Day	Set 1	Set 2	Set 3	Set 4	Set 5	Set 6		Day	Set 1	Set 2	Set 3	Set 4	Set 5	Set 6
0	9.3147	9.1659	8.4548	10.0392	7.8482	8.76456		0	1.6172	1.5448	2.4235	1.8345	1.3985	1.7637
1	5.0953	4.6539	3.2071	3.0821	3.9754	4.00276		1	8.5743	6.7133	7.613	6.9346	7.3908	8.2452
2	9.3729	7.432	7.8024	8.6302	7.6725	9.182		2	1.4523	2.121	2.1675	2.2098	1.5093	1.89198
3	2.5301	4.432	3.5086	4.0178	3.9087	2.67944		3	6.5265	5.2867	6.4687	7.3908	7.329	6.60034

## Sheet: Fig.3d
AIM Score	PINK1_RV								PINK1_B9
Day	Set 1	Set 2	Set 3	Set 4	Set 5	Set 6		Day	Set 1	Set 2	Set 3	Set 4	Set 5	Set 6
0	0	0	0	0	0	0		0	0	0	0	0	0	0
1	2	2	1	3	1	1		1	0	0	1	0	0	0
2	0	1	0	0	0	1		2	0	0	0	0	0	0
3	3	3	4	2	2	2		3	0	0	1	0	1	0

[truncated: 12 more sheets: Fig.3g, Fig.3h, Fig.4b, Fig.4c, Fig.4e, Fig.4f, Fig.6a, Fig.6b, Fig.6d, Fig.6e, Fig.7b, Fig.7c]
